# Supplementary material for: mTORC1-mediated acquisition of reward-related representations by hippocampal somatostatin interneurons
Source: Mol Brain. 2023 Jul 3;16:55. doi: 10.1186/s13041-023-01042-w (PMC10318662; doi:10.1186/s13041-023-01042-w)
Supplement: Supplementary file 5 — Additional file 5: Table S1. Details of statistical tests. [file 13041_2023_1042_MOESM5_ESM.xlsx]

## Sheet: Feuil1
Figure	Panel	Data name	Test	Group size	Statistic	P value	Multicomparison test	Statistic	Pvalues2
1	F	Trials/min	Friedman's test	Som-Ctrl n=11	Sum of Square(df:15) =1905,31818181818 Chi-sq = 84,1143812709030	1.22586e-11	only S1-S16 comparison: no correction	T= -10,9545454545455	6.7415e-08
1	F	Trials/min	Friedman's test	Som-Rptor KO n=10	Sum of Square(df:15) =1174,400 Chi-sq = 51,8880706921944	5.8943e-06	only S1-S16 comparison: no correction	T= -8,15000000000000	0.000127824
1	F	Trials/min	unpaired t-test	S1 :Som-Ctrl n=11 vs Som-Rptor KO n=10	t(df:19)=-1,43553000482949	0.167395
1	F	Trials/min	unpaired t-test	s16: Som-Ctrl n=11 vs Som-Rptor KO n=10	t(df:19)=1,68512154890916	0.10832
1	G	Speed	Friedman's test	Som-Ctrl n=11	Sum of Square(df:15) = 2344,18181818182 Chi-sq = 103,461281262538	2.87011e-15	only S1-S16 comparison: no correction	T=-11,7272727272727	7.5629e-09
1	G	Speed	Friedman's test	Som-Rptor KO n=10	Sum of Square(df:15) = 1331,15000000000 Chi-sq = 58,7358435063980	4.15437e-07	only S1-S16 comparison: no correction	T = -9,70000000000000	5.2108e-06
1	G	Speed	unpaired t-test	S1 :Som-Ctrl n=11 vs Som-Rptor KO n=10	t(df:19)= -1,35233044732337	0.192147
1	G	Speed	unpaired t-test	s16: Som-Ctrl n=11 vs Som-Rptor KO n=10	t(df:19)= 1,23601872741081	0.231515
1	H	% Success trials	Friedman's test	Som-Ctrl n=11	Sum of Square(df:15) = 733,590909090909 Chi-sq = 32,4771934531795	0.00554051	only S1-S16 comparison: no correction	T = -6,81818181818182	0.000767004
1	H	% Success trials	Friedman's test	Som-Rptor KO n=10	Sum of Square(df:15) = 461,100000000000 Chi-sq = 22,5734334203655	0.0936262
1	H	% Success trials	unpaired t-test	S1 :Som-Ctrl n=11 vs Som-Rptor KO n=10	t(df:19)= 1,64069215277192	0.117312
1	H	% Success trials	Wilcoxon Rank test	s16: Som-Ctrl n=11 vs Som-Rptor KO n=10	z-val(ranksum:141)= 1,38215299079087	0.166925
1	I	% Lick in rwd zone	Friedman's test	Som-Ctrl n=11	Sum of Square(df:15) = 1855,22727272727 Chi-sq = 81,8592057761733	3.18778e-11	only S1-S16 comparison: no correction	T=-11	5.99748e-08
1	I	% Lick in rwd zone	Friedman's test	Som-Rptor KO n=10	Sum of Square(df:15) = 340,350000000000 Chi-sq = 16,1814580031696	0.370095
1	I	% Lick in rwd zone	Wilcoxon Rank test	S1 :Som-Ctrl n=11 vs Som-Rptor KO n=10	z-val(ranksum:131)= 0,676703863143425	0.498594
1	I	% Lick in rwd zone	Wilcoxon Rank test	s16: Som-Ctrl n=11 vs Som-Rptor KO n=10	z-val(ranksum:145)= 1,65535769809131	0.0375227
1	J	% Accuracy	Friedman's test	Som-Ctrl n=11	Sum of Square(df:15) = 802,136363636364 Chi-sq = 35,4547281007233	0.00211749	only S1-S16 comparison: no correction	T= -6,63636363636364	0.00106758
1	J	% Accuracy	Friedman's test	Som-Rptor KO n=10	Sum of Square(df:15) = 264,700000000000 Chi-sq = 12,9100959193627	0.609242
1	J	% Accuracy	unpaired t-test	S1 :Som-Ctrl n=11 vs Som-Rptor KO n=10	t(df:19)= 1,49395356123137	0.15161
1	J	% Accuracy	Wilcoxon Rank test	s16: Som-Ctrl n=11 vs Som-Rptor KO n=10	z-val(ranksum:142)= 1,45303263134425	0.146215
1	K	Learning index	Friedman's test	Som-Ctrl n=11	Sum of Square(df:15) = 2143,22727272727 Chi-sq = 98,2039711191335	2.85419e-14	only S1-S16 comparison: no correction	T = -12,5909090909091	2.60291e-10
1	K	Learning index	Reapeated ANOVA 1w	Som-Rptor KO n=10	Sum of Square(df:15) = 1,02793750000000 F = 4,54364908834183	6.20836e-07	only S1-S16 comparison: no correction	T = -0,290000000000000	0.00375832
1	K	Learning index	unpaired t-test	S1 :Som-Ctrl n=11 vs Som-Rptor KO n=10	t(df:19)= 0,0381576419620768	0.96996
1	K	Learning index	unpaired t-test	s16: Som-Ctrl n=11 vs Som-Rptor KO n=10	t(df:19)= 2,33339029384077	0.0307678
Sup1	B	Relative p-s6	unpaired t-test	Som-Ctrl n=6 vs Som-Rptor KO n=6	t(df:5) = 7,7953	0.00055648
Sup1	C	Relative p-s6	unpaired t-test	Som-Ctrl Basal n=3 vs Som-Ctrl DHPG n=3	t(df:2) = 6,8393	0.0197
Sup1	C	Relative p-s6	unpaired t-test	Som-Rptor KO Basal n=3 vs Som-Rptor KO DHPG n=3	t(df:2) = 3,2072	0.0873
Sup1	D	Trials duration	Friedman's test	Som-Ctrl n=11	Sum of Square(df:15) = 1945,81818181818 Chi-sq = 85,8449197860963	5.87011e-12	only S1-S16 comparison: no correction	T = 10,1818181818182	5.29001e-07
Sup1	D	Trials duration	Friedman's test	Som-Rptor KO n=10	Sum of Square(df:15) = 1097,65000000000 Chi-sq = 48,4328577732019	2.16492e-05	only S1-S16 comparison: no correction	T = 8,60000000000000	5.35781e-05
Sup1	D	Trials duration	unpaired t-test	S1 :Som-Ctrl n=11 vs Som-Rptor KO n=10	t(df:19)= 1,14555966171812	0.266202
Sup1	D	Trials duration	Wilcoxon Rank test	s16: Som-Ctrl n=11 vs Som-Rptor KO n=10	z-val(ranksum:111)= -0,668969850708554	0.503515
Sup1	E	% Time in rwd zone	Reapeated ANOVA 1w	Som-Ctrl n=11	Sum of Square(df:15) = 4091,91473705755 F = 8,00887762932794	4.48575e-13	only S1-S16 comparison: no correction	T = -15,8210246006651	7.54325e-06
Sup1	E	% Time in rwd zone	Friedman's test	Som-Rptor KO n=10	Sum of Square(df:15) = 523,800000000000 Chi-sq =23,1088235294118	0.0818565
Sup1	E	% Time in rwd zone	unpaired t-test	S1 :Som-Ctrl n=11 vs Som-Rptor KO n=10	t(df:19)= 0,716775737362498	0.482231
Sup1	E	% Time in rwd zone	unpaired t-test	s16: Som-Ctrl n=11 vs Som-Rptor KO n=10	t(df:19)= 2,51282711742283	0.02116
Sup1	F	Learning index with same nb of trials at session 16	unpaired t-test	s16: Som-Ctrl n=11 vs Som-Rptor KO n=9	t(df:18)=2,2526	0.037004
2	G	Place correlation	Friedman's test	Som-Ctrl n=44	Sum of Square(df:15) = 3057,04545454546 Chi-sq = 134,869652406417	2.35682e-21	only S1-S16 comparison: no correction	T=-4,09090909090909	5.57058e-05
2	G	Place correlation	Friedman's test	Som-Rptor KO n=32	Sum of Square(df:15) = 692,750000000000 Chi-sq = 30,5625000000000	0.0100472	only S1-S16 comparison: no correction	T = -1,90625000000000	0.109251
2	G	Place correlation	Wilcoxon Rank test	S1 :Som-Ctrl n=47 vs Som-Rptor KO n=32	z-val(ranksum:1816)= -0,634155022912463	0.52598
2	G	Place correlation	Wilcoxon Rank test	s16: Som-Ctrl n=53 vs Som-Rptor KO n=35	z-val(ranksum:2761)= 3,42728101946832	0.000609658
2	H	Speed correlation	Friedman's test	Som-Ctrl n=37	Sum of Square(df:15) = 685,729729729730 Chi-sq = 30,2527821939587	0.0110419	only S1-S16 comparison: no correction	T=-1,72972972972973	0.118128
2	H	Speed correlation	Friedman's test	Som-Rptor KO n=25	Sum of Square(df:15) = 651,120000000000 Chi-sq = 28,7258823529412	0.0174426	only S1-S16 comparison: no correction	T = -0,200000000000000	0.881931
2	H	Speed correlation	Wilcoxon Rank test	S1 :Som-Ctrl n=39 vs Som-Rptor KO n=32	z-val(ranksum:1320)= -0,964947216350138	0.334571
2	H	Speed correlation	Wilcoxon Rank test	s16: Som-Ctrl n=53 vs Som-Rptor KO n=35	z-val(ranksum:2591)= 1,97793332466829	0.0479362
2	I	Acceleration correlation	Friedman's test	Som-Ctrl n=37	Sum of Square(df:15) = 910,432432432433 Chi-sq = 40,1661367249603	0.000428031	only S1-S16 comparison: no correction	T = 2,05405405405405	0.0634987
2	I	Acceleration correlation	Reapeated ANOVA 1w	Som-Rptor KO n=25	Sum of Square(df:15) = 0,147570052078411 F = 1,71886708402397	0.0454748	only S1-S16 comparison: no correction	T = -0,0133057849684411	0.638876
2	I	Acceleration correlation	Wilcoxon Rank test	S1 :Som-Ctrl n=39 vs Som-Rptor KO n=32	z-val(ranksum:1574)= 1,95878506792034	0.050138
2	I	Acceleration correlation	Wilcoxon Rank test	s16: Som-Ctrl n=53 vs Som-Rptor KO n=35	z-val(ranksum:2339)= -0,161985918830592	0.871317
2	J	place corr, vs learning index	linear correlation	Som-Ctrl n=16	r²=0,77	8.60232e-06
2	J	place corr, vs learning index	linear correlation	Som-Rptor KO n=16	r²=-0,01	0.756483
Sup2	A	Deceleration correlation	Friedman's test	Som-Ctrl n=37	Sum of Square(df:15) = 1207,40540540541 Chi-sq = 53,2678855325914	3.47988e-06	only S1-S16 comparison: no correction	T = -3,18918918918919	0.00396173
Sup2	A	Deceleration correlation	Friedman's test	Som-Rptor KO n=25	Sum of Square(df:15) =1314,32000000000 Chi-sq = 57,9847058823530	5.58121e-07	only S1-S16 comparison: no correction	T = -0,720000000000001	0.592871
Sup2	A	Deceleration correlation	Wilcoxon Rank test	S1 :Som-Ctrl n=39 vs Som-Rptor KO n=32	z-val(ranksum:1432)= 0,317796987420704	0.750639
Sup2	A	Deceleration correlation	unpaired t-test	s16: Som-Ctrl n=53 vs Som-Rptor KO n=35	t(df:86)= 0,189226304529002	0.850361
Sup2	B	speed corr vs learning index	linear correlation	Som-Ctrl n=16	r²=0,54	0.00118164
Sup2	B	speed corr vs learning index	linear correlation	Som-Rptor KO n=16	r²=0,05	0.405829
Sup2	C	accel, corr vs learning index	linear correlation	Som-Ctrl n=16	r²=0,02	0.596294
Sup2	C	accel, corr vs learning index	linear correlation	Som-Rptor KO n=16	r²=0,07	0.307348
Sup2	D	decel, corr vs learning index	linear correlation	Som-Ctrl n=16	r²=0,26	0.0448521
Sup2	D	decel, corr vs learning index	linear correlation	Som-Rptor KO n=16	r²=0,12	0.199594
Sup2	E	speed corr vs place corr	linear correlation	Som-Ctrl n=16	r²=0,61	0.000366788
Sup2	E	speed corr vs place corr	linear correlation	Som-Rptor KO n=16	r²=0,00	0.907776
Sup2	I	Mean dF/F on failed trials	Wilcoxon Rank test	Som-Ctrl n=52 vs Som-Rptor KO n=34	z-val(ranksum:2241)= -0,18107	0.85631
Sup2	J	Mean std on failed trials	Wilcoxon Rank test	Som-Ctrl n=52 vs Som-Rptor KO n=34	z-val(ranksum:2054)= -1,8328	0.066837
Sup2	K	Mean speed corr on failed trials	Wilcoxon Rank test	Som-Ctrl n=47 vs Som-Rptor KO n=34	z-val(ranksum:1848)= -0,75122	0.45252
Sup2	L	Mean Spatial Info	Wilcoxon Rank test	Som-Ctrl n=53 vs 0	z-val(ranksum:51)=-5,8827	4.0372e-09
Sup2	L	Mean Spatial Info	Wilcoxon Rank test	Som-Rptor KO n=35 vs 0	z-val(ranksum:30)=-4,6681	3.0406e-06
Sup2	L	Mean Spatial Info	Wilcoxon Rank test	Som-Ctrl n=53 vs Som-Rptor KO n=35	z-val(ranksum:2372)= 0,11083	0.91175
3	E	% modulated cells	paired t-test	Som-Ctrl n=7 Vs Som-Ctrl n=7	t(df:6) = -3,7587	0.0094134
3	E	% modulated cells	paired t-test	Som-Rptor KO n=5 Vs Som-Rptor KO n=5	t(df:4) = -0,35863	0.738
3	E	% modulated cells	unpaired t-test	Som-Ctrl n=7 Vs Som-Rptor KO n=5	t(df:10) = 2,4855	0.032239
3	F	Place corr,	Reapeated ANOVA 1w	"On transient" n=5	Sum of Square(df:15) = 0,115497905064709 F = 2,75846262440902	0.00275012	only S1-S16 comparison: no correction	T = -0,0720982246751117	0.171052
3	F	Place corr,	Friedman's test	"On sustained" n=6	Sum of Square(df:15) = 828,333333333333 Chi-sq = 36,5441176470588	0.00147458	only S1-S16 comparison: no correction	T = -9,83333333333333	0.000347028
3	F	Place corr,	Friedman's test	"Off transient" n=15	Sum of Square(df:15) = 1788,66666666667 Chi-sq = 78,9117647058824	1.10377e-10	only S1-S16 comparison: no correction	T = -5,06666666666667	0.00356297
3	F	Place corr,	Friedman's test	"Off sustained" n=17	Sum of Square(df:15) = 1375,76470588235 Chi-sq = 60,6955017301038	1.91434e-07	only S1-S16 comparison: no correction	T = -3,52941176470588	0.0306711
3	F	Place corr,	Kruskal-Wallis test	S1 : "On transient" n=5 vs "On sustained" n=6 vs "Off transient" n=15 vs "Off sustained" n=19	Sum of Square(df:3) = 850,477192982456 Chi-sq = 4,93030256801424	0.176972
3	F	Place corr,	Kruskal-Wallis test	S16 : "On transient" n=6 vs "On sustained" n=8 vs "Off transient" n=15 vs "Off sustained" n=19	Sum of Square(df:3) = 46,5600877192982 Chi-sq = 0,237551467955603	0.971311
3	G	Speed corr,	Reapeated ANOVA 1w	"On transient" n=5	Sum of Square(df:15) = 0,733759804283694 F = 1,97740495774470	0.0324459	only S1-S16 comparison: no correction	T = 0,282380826159446	0.0453444
3	G	Speed corr,	Friedman's test	"On sustained" n=6	Sum of Square(df:15) = 299,333333333333 Chi-sq = 13,2058823529412	0.586399
3	G	Speed corr,	Friedman's test	"Off transient" n=12	Sum of Square(df:15) = 1500 Chi-sq = 66,1764705882353	2.12343e-08	only S1-S16 comparison: no correction	T = -6,33333333333333	0.00112013
3	G	Speed corr,	Friedman's test	"Off sustained" n=17	Sum of Square(df:15) = 479,294117647059 Chi-sq = 21,1453287197232	0.13225
3	G	Speed corr,	ANOVA n-way	S1 : "On transient" n=5 vs "On sustained" n=6 vs "Off transient" n=12 vs "Off sustained" n=19	Sum of Square(df:3) = 0,196923925148205 F = 1,46773121301300	0.238672
3	G	Speed corr,	ANOVA n-way	S16 : "On transient" n=6 vs "On sustained" n=8 vs "Off transient" n=15 vs "Off sustained" n=19	Sum of Square(df:3) = 1,49321457347455 F = 12,5725612873868	4.55733e-06	multicomparison tukey-kramer correction	Constant' coeffs=0,152455832371639 ''on''tr' coeffs=-0,216922808756565 'on''sus' coeffs= -0,173602493317361 ''off''tr' coeffs= 0,197348101752208 ''off''sus' coeffs= 0,193177200321718	"On transient" vs "On sustained" p: 0,977563911977934 "On transient" vs "Off transient" p: 0,000508280994916685 "On transient" vs "Off sustained" p: 0,000381954187290178 "On sustained" vs "Off transient" p: 0,000597459945580504 "On sustained" vs "Off sustained" p: 0,000416553551710702 "Off transient" vs "Off sustained" p: 0,999918463895285
3	H	Acceleration corr,	Reapeated ANOVA 1w	"On transient" n=5	Sum of Square(df:15) = 0,158035121016093 F = 1,83254705069099	0.0505943
3	H	Acceleration corr,	Friedman's test	"On sustained" n=6	Sum of Square(df:15) = 517 Chi-sq = 22,8088235294118	0.0882841
3	H	Acceleration corr,	Friedman's test	"Off transient" n=12	Sum of Square(df:15) = 1247,33333333333 Chi-sq = 55,0294117647059	1.76565e-06	only S1-S16 comparison: no correction	T = 4,16666666666667	0.0320543
3	H	Acceleration corr,	Friedman's test	"Off sustained" n=17	Sum of Square(df:15) = 559,529411764706 Chi-sq = 24,6851211072664	0.0543353
3	H	Acceleration corr,	ANOVA n-way	S1 : "On transient" n=5 vs "On sustained" n=6 vs "Off transient" n=12 vs "Off sustained" n=19	Sum of Square(df:3) = 0,212189861364568 F = 4,69418488808290	0.00694746	multicomparison tukey-kramer correction	Constant' coeffs=0,0380571389031335 ''on''tr' coeffs=-0,106107534196297 'on''sus' coeffs= -0,0408763519367231 ''off''tr' coeffs=0,116358954179368 ''off''sus' coeffs=0,0306249319536519	"On transient" vs "On sustained" p: 0,816380518034974 "On transient" vs "Off transient" p: 0,00821646641392044 "On transient" vs "Off sustained" p: 0,137173492855312 "On sustained" vs "Off transient" p: 0,0663346795902567 "On sustained" vs "Off sustained" p: 0,603434505133967 "Off transient" vs "Off sustained" p: 0,247571356711219
3	H	Acceleration corr,	Kruskal-Wallis test	S16 : "On transient" n=6 vs "On sustained" n=8 vs "Off transient" n=15 vs "Off sustained" n=19	Sum of Square(df:3) = 2289,90219298246 Chi-sq = 11,6831744539921	0.00855116	multicomparison tukey-kramer correction	'on''tr' mnRank(n:6)=12,8333333333333 'on''sus' mnRank(n:8)=37,3750000000000 ''off''tr' mnRank(n:15)=25,6000000000000 ''off''sus' mnRank(n:19)=21,8947368421053	"On transient" vs "On sustained" p: 0,00643295421301089 "On transient" vs "Off transient" p: 0,233215277674377 "On transient" vs "Off sustained" p: 0,510570324383959 "On sustained" vs "Off transient" p: 0,219068691669257 "On sustained" vs "Off sustained" p: 0,0431897307930264 "Off transient" vs "Off sustained" p: 0,869663650761245
Sup3	B	Deceleration corr,	Reapeated ANOVA 1w	"On transient" n=5	Sum of Square(df:15) = 0,308014257209970 F = 1,96539540849005	0.0336734	only S1-S16 comparison: no correction	T = 0,151235252043244	0.0878442
Sup3	B	Deceleration corr,	Reapeated ANOVA 1w	"On sustained" n=6	Sum of Square(df:15) = 0,779147444708772 F = 3,27650228974189	0.000333503	only S1-S16 comparison: no correction	T = -0,215417582338703	0.0305763
Sup3	B	Deceleration corr,	Friedman's test	"Off transient" n=12	Sum of Square(df:15) = 1023,00000000000 Chi-sq = 45,1323529411765	7.29756e-05	only S1-S16 comparison: no correction	T = -6,75000000000000	0.00051497
Sup3	B	Deceleration corr,	Friedman's test	"Off sustained" n=17	Sum of Square(df:15) = 593,882352941176 Chi-sq = 26,2006920415225	0.0359654	only S1-S16 comparison: no correction	T = -2,82352941176471	0.0837999
Sup3	B	Deceleration corr,	ANOVA n-way	S1 : "On transient" n=5 vs "On sustained" n=6 vs "Off transient" n=12 vs "Off sustained" n=19	Sum of Square(df:3) = 0,227636786429816 F = 2,68227999947513	0.060393		Constant' coeffs=-0,0602530111647485 ''on''tr' coeffs=-0,0811266521749768 'on''sus' coeffs= 0,0768994689187275 ''off''tr' coeffs=0,0750418040533553 ''off''sus' coeffs=-0,0708146207971061
Sup3	B	Deceleration corr,	Kruskal-Wallis test	S16 : "On transient" n=6 vs "On sustained" n=8 vs "Off transient" n=15 vs "Off sustained" n=19	Sum of Square(df:3) = 4838,81052631579 Chi-sq = 24,6878088077336	1.79441e-05	multicomparison tukey-kramer correction	on''tr' mnRank(n:6)=6,50000000000000 'on''sus' mnRank(n:8)=38,7500000000000 ''off''tr' mnRank(n:15)=31,2000000000000 ''off''sus' mnRank(n:19)=18,8947368421053	"On transient" vs "On sustained" p: 0,000117355544889015 "On transient" vs "Off transient" p: 0,00148185948014506 "On transient" vs "Off sustained" p: 0,232028632846844 "On sustained" vs "Off transient" p: 0,606545019399266 "On sustained" vs "Off sustained" p: 0,00425963676826905 "Off transient" vs "Off sustained" p: 0,0533107400328478
Sup3	C	activity correl between cells	unpaired t-test	Som-Ctrl n=7 vs Som-Rptor KO n=5	t(df:10) = -2,4019	0.037196
Sup3	F	% subtypes changes across sessions	unpaired t-test	Som-Ctrl method1 n=53 vs Som-Ctrl method2 n=53	t(df:104)=-2,0142	0.046567
Sup3	F	% subtypes changes across sessions	Wilcoxon Rank test	Som-Rptor KO method1 n=35 vs Som-Rptor KO method2 n=35	z-val(ranksum:1259)=0,19023	0.84913
4	B	Trials/min	paired t-test	Lea :Som-Ctrl n=6 vs Som-Ctrl n=6	t(df:5) = -5,0053	0.0040862
4	B	Trials/min	paired t-test	Lea :Som-Rptor KO n=5 vs Som-Rptor KO n=5	t(df:4) = -2,608	0.059543
4	B	Trials/min	Signed Wilcoxon rank test	Relea :Som-Ctrl n=6 vs Som-Ctrl n=6	z-val(ranksum:11) = 0,10483	0.91651
4	B	Trials/min	paired t-test	Relea :Som-Rptor KO n=5 vs Som-Rptor KO n=5	t(df:4)=1,034	0.35953
4	B	Trials/min	unpaired t-test	Lea :Som-Ctrl n=6 vs Som-Rptor KO n=5	t(df:9) = 0,9069	0.3881
4	B	Trials/min	unpaired t-test	Relea :Som-Ctrl n=6 vs Som-Rptor KO n=5	t(df:9)=1,3676	0.20462
4	C	Speed	paired t-test	Lea :Som-Ctrl n=6 vs Som-Ctrl n=6	t(df:5)=-6,0773	0.0017433
4	C	Speed	paired t-test	Lea :Som-Rptor KO n=5 vs Som-Rptor KO n=5	t(df:4)=-3,1273	0.035277
4	C	Speed	paired t-test	Relea :Som-Ctrl n=6 vs Som-Ctrl n=6	t(df:5)=-0,080815	0.93872
4	C	Speed	paired t-test	Relea :Som-Rptor KO n=5 vs Som-Rptor KO n=5	t(df:4)=0,13121	0.90195
4	C	Speed	unpaired t-test	Lea :Som-Ctrl n=6 vs Som-Rptor KO n=5	t(df:9)=-0,004818	0.99626
4	C	Speed	unpaired t-test	Relea :Som-Ctrl n=6 vs Som-Rptor KO n=5	t(df:9)=0,55865	0.59003
4	D	% Success trials	paired t-test	Lea :Som-Ctrl n=6 vs Som-Ctrl n=6	t(df:5)=-4,4234	0.0068699
4	D	% Success trials	Signed Wilcoxon rank test	Lea :Som-Rptor KO n=5 vs Som-Rptor KO n=5	z-val(ranksum:3)=1,3416	0.17971
4	D	% Success trials	paired t-test	Relea :Som-Ctrl n=6 vs Som-Ctrl n=6	t(df:5)=-3,3157	0.021108
4	D	% Success trials	Signed Wilcoxon rank test	Relea :Som-Rptor KO n=5 vs Som-Rptor KO n=5	z-val(ranksum:0)=-1	0.31731
4	D	% Success trials	Wilcoxon Rank test	Lea :Som-Ctrl n=6 vs Som-Rptor KO n=5	z-val(ranksum:51)=2,7765	0.0054941
4	D	% Success trials	Wilcoxon Rank test	Relea :Som-Ctrl n=6 vs Som-Rptor KO n=5	z-val(ranksum:49)=2,3359	0.019497
4	E	% Lick in rwd zone	paired t-test	Lea :Som-Ctrl n=6 vs Som-Ctrl n=6	t(df:5)=-8,8124	0.00031239
4	E	% Lick in rwd zone	paired t-test	Lea :Som-Rptor KO n=5 vs Som-Rptor KO n=5	t(df:4)=0,88727	0.42506
4	E	% Lick in rwd zone	paired t-test	Relea :Som-Ctrl n=6 vs Som-Ctrl n=6	t(df:5)=-1,5974	0.17106
4	E	% Lick in rwd zone	Signed Wilcoxon rank test	Relea :Som-Rptor KO n=5 vs Som-Rptor KO n=5	z-val(ranksum:0)=-1	0.31731
4	E	% Lick in rwd zone	Wilcoxon Rank test	Lea :Som-Ctrl n=6 vs Som-Rptor KO n=5	z-val(ranksum:51)=2,6717	0.0075462
4	E	% Lick in rwd zone	Wilcoxon Rank test	Relea :Som-Ctrl n=6 vs Som-Rptor KO n=5	z-val(ranksum:51)=2,7096	0.0067359
4	F	% Accuracy	paired t-test	Lea :Som-Ctrl n=6 vs Som-Ctrl n=6	t(df:5)=-4,0669	0.0096631
4	F	% Accuracy	Signed Wilcoxon rank test	Lea :Som-Rptor KO n=5 vs Som-Rptor KO n=5	z-val(ranksum:3)=1,3416	0.17971
4	F	% Accuracy	paired t-test	Relea :Som-Ctrl n=6 vs Som-Ctrl n=6	t(df:5)=-2,8834	0.034451
4	F	% Accuracy	Signed Wilcoxon rank test	Relea :Som-Rptor KO n=5 vs Som-Rptor KO n=5	z-val(ranksum:0)=-1	0.31731
4	F	% Accuracy	Wilcoxon Rank test	Lea :Som-Ctrl n=6 vs Som-Rptor KO n=5	z-val(ranksum:51)=2,7765	0.0054941
4	F	% Accuracy	Wilcoxon Rank test	Relea :Som-Ctrl n=6 vs Som-Rptor KO n=5	z-val(ranksum:49)=2,3359	0.019497
4	G	Learning index	paired t-test	Lea :Som-Ctrl n=6 vs Som-Ctrl n=6	t(df:5)=-9,338	0.00023719
4	G	Learning index	paired t-test	Lea :Som-Rptor KO n=5 vs Som-Rptor KO n=5	t(df:4)=-1,5795	0.18937
4	G	Learning index	paired t-test	Relea :Som-Ctrl n=6 vs Som-Ctrl n=6	t(df:5)=-3,6918	0.01412
4	G	Learning index	Signed Wilcoxon rank test	Relea :Som-Rptor KO n=5 vs Som-Rptor KO n=5	z-val(ranksum:0)=-1	0.31731
4	G	Learning index	unpaired t-test	Lea :Som-Ctrl n=6 vs Som-Rptor KO n=5	t(df:9)=4,1322	0.0025511
4	G	Learning index	Wilcoxon Rank test	Relea :Som-Ctrl n=6 vs Som-Rptor KO n=5	z-val(ranksum:51)=2,6779	0.0074078
4	J	Place corr,	Signed Wilcoxon rank test	Lea :Som-Ctrl n=40 vs Som-Ctrl n=40	z-val(ranksum:213)=-2,6479	0.0080985
4	J	Place corr,	paired t-test	Lea :Som-Rptor KO n=32 vs Som-Rptor KO n=32	t(df:31)=-0,87027	0.39084
4	J	Place corr,	paired t-test	Relea :Som-Ctrl n=40 vs Som-Ctrl n=40	t(df:39)=-3,7532	0.00056836
4	J	Place corr,	paired t-test	Relea :Som-Rptor KO n=32 vs Som-Rptor KO n=32	t(df:31)=-1,9133	0.064989
4	J	Place corr,	Wilcoxon Rank test	Lea :Som-Ctrl n=40 vs Som-Rptor KO n=32	z-val(ranksum:1739)=3,1561	0.001599
4	J	Place corr,	Wilcoxon Rank test	Relea :Som-Ctrl n=40vs Som-Rptor KO n=32	z-val(ranksum:1655)=2,2042	0.027513
4	N	% modulated cells	paired t-test	lea_st Som-Ctrl n=6 vs lea_end Som-Ctrl n=6	t(df:5)=-4,554	0.0060903
4	N	% modulated cells	paired t-test	lea_end Som-Ctrl n=6 vs relea_st Som-Ctrl n=6	t(df:5)=4,1077	0.009285
4	N	% modulated cells	paired t-test	relea_st Som-Ctrl n=6 vs relea_end Som-Ctrl n=6	t(df:5)=-2,3972	0.061832
4	N	% modulated cells	paired t-test	lea_end Som-Ctrl n=6 vs relea_end Som-Ctrl n=6	t(df:5)=1,7186	0.14632
4	N	% modulated cells	paired t-test	lea_st Som-Rptor KO n=5 vs lea_end Som-Rptor KO n=5	t(df:4)=-0,31494	0.76855
4	N	% modulated cells	paired t-test	lea_end Som-Rptor KO n=5 vs relea_st Som-Rptor KO n=5	t(df:4)=-0,70611	0.51907
4	N	% modulated cells	paired t-test	relea_st Som-Rptor KO n=5 vs relea_end Som-Rptor KO n=5	t(df:4)=-0,042969	0.96779
4	N	% modulated cells	paired t-test	lea_end Som-Rptor KO n=5 vs relea_end Som-Rptor KO n=5	t(df:4)=-1,2462	0.28069
Sup4	E	Speed corr,	Signed Rank test	Lea :Som-Ctrl n=40 vs Som-Ctrl n=40	z-val(ranksum:163)=-1,8886	0.058946
Sup4	E	Speed corr,	paired t test	Lea :Som-Rptor KO n=32 vs Som-Rptor KO n=32	t(df:31)=1,2138	0.23399
Sup4	E	Speed corr,	Signed Rank test	Relea :Som-Ctrl n=40 vs Som-Ctrl n=40	z-val(ranksum:401)=-0,12097	0.90371
Sup4	E	Speed corr,	paired t test	Relea :Som-Rptor KO n=32 vs Som-Rptor KO n=32	t(df:31)=-1,0823	0.28745
Sup4	E	Speed corr,	Wilcoxon Rank test	Lea :Som-Ctrl n=40 vs Som-Rptor KO n=32	z-val(ranksum:1602)=1,6035	0.10881
Sup4	E	Speed corr,	Wilcoxon Rank test	Relea :Som-Ctrl n=40 vs Som-Rptor KO n=32	z-val(ranksum:1448)=-0,13032	0.89631
Sup4	F	Acceleration corr,	paired t test	Lea :Som-Ctrl n=40 vs Som-Ctrl n=40	t(df:31)=1,6413	0.11085
Sup4	F	Acceleration corr,	Signed Rank test	Lea :Som-Rptor KO n=32 vs Som-Rptor KO n=32	z-val(ranksum:295)=0,57967	0.56214
Sup4	F	Acceleration corr,	Signed Rank test	Relea :Som-Ctrl n=40 vs Som-Ctrl n=40	z-val(ranksum:303)=-1,4382	0.15037
Sup4	F	Acceleration corr,	Signed Rank test	Relea :Som-Rptor KO n=32 vs Som-Rptor KO n=32	z-val(ranksum:285)=0,39268	0.69456
Sup4	F	Acceleration corr,	Wilcoxon Rank test	Lea :Som-Ctrl n=40 vs Som-Rptor KO n=32	z-val(ranksum:1358)=-1,1502	0.25004
Sup4	F	Acceleration corr,	Wilcoxon Rank test	Relea :Som-Ctrl n=40 vs Som-Rptor KO n=32	z-val(ranksum:1465)=0,050996	0.95933
Sup4	G	Deceleration corr,	Signed Rank test	Lea :Som-Ctrl n=40 vs Som-Ctrl n=40	t(df:31)=-1,6155	0.11634
Sup4	G	Deceleration corr,	paired t test	Lea :Som-Rptor KO n=32 vs Som-Rptor KO n=32	t(df:31)=-1,3951	0.1729
Sup4	G	Deceleration corr,	Signed Rank test	Relea :Som-Ctrl n=40 vs Som-Ctrl n=40	z-val(ranksum:578)=2,2581	0.023937
Sup4	G	Deceleration corr,	paired t test	Relea :Som-Rptor KO n=32 vs Som-Rptor KO n=32	t(df:31)=0,70483	0.48618
Sup4	G	Deceleration corr,	unpaired t-test	Lea :Som-Ctrl n=40 vs Som-Rptor KO n=32	t(df:70)=0,19071	0.84931
Sup4	G	Deceleration corr,	unpaired t-test	Relea :Som-Ctrl n=40 vs Som-Rptor KO n=32	t(df:70)=0,26923	0.78854
